# Supplementary material for: Harmful Algal Bloom Monitoring with Unmanned Aerial Vehicles: Tools, Challenges, and Public Health Implications
Source: Toxins (Basel). 2025 Sep 24;17(10):475. doi: 10.3390/toxins17100475 (PMC12567913; doi:10.3390/toxins17100475)
Supplement: Supplementary file 1 [file toxins-17-00475-s001.zip]

Archive with 1 entries (1 files):
- toxins-3838344-SI.pdf
